# Supplementary material for: Role of Cationic Side Chains in the Antimicrobial Activity of C18G
Source: Molecules. 2018 Feb 4;23(2):329. doi: 10.3390/molecules23020329 (PMC6017431; doi:10.3390/molecules23020329)
Supplement: Supplementary file 1 [file molecules-23-00329-s001.zip]

Archive with 4 entries (4 files):
- CationicsS1.png
- CationicsS2.png
- CationicsS3.png
- Role of cationic side chains in the antimicrobial activity of C18G - SUPPLEMENTARY INFORMATION.docx
